# Supplementary material for: Single cell proteogenomic sequencing identifies a relapse‐fated AML subclone carrying FLT3‐ITD with CN‐LOH at chr13q
Source: EJHaem. 2022 Feb 24;3(2):426–33. doi: 10.1002/jha2.390 (PMC9175792; doi:10.1002/jha2.390)
Supplement: Supplementary file 11 — Table S1 [file JHA2-3-426-s013.xlsx]

## Sheet: Table S1
Table S1. List of 20 genes in the AML panel and 16 cell surface proteins targeted in this study
Genes	Cell surface proteins
ASXL1	CD3
DNMT3A	CD4
EZH2	CD7
FLT3	CD11b
GATA2	CD13
IDH1	CD19
IDH2	CD33
JAK2	CD34
KIT	CD38
KRAS	CD45
NPM1	CD45RA
NRAS	CD56
PTPN11	CD90
RUNX1	CD117
SF3B1	CD123
SRSF2	HLA-DR
TET2
TP53
U2AF1
WT1
