# Supplementary material for: Single cell proteogenomic sequencing identifies a relapse‐fated AML subclone carrying FLT3‐ITD with CN‐LOH at chr13q
Source: EJHaem. 2022 Feb 24;3(2):426–33. doi: 10.1002/jha2.390 (PMC9175792; doi:10.1002/jha2.390)
Supplement: Supplementary file 12 — Table S2 [file JHA2-3-426-s015.xlsx]

## Sheet: Table S2
Table S2. Single cell proteogenomic sequencing metrics for two samples included in this study.
Metric	Diagnosis	Relapse
# cells	5973	13215
Panel uniformity	0.9606	0.937
Mean reads/cell	4744	4419
Mean reads/cell/amplicon	37	34
% DNA read pairs assigned to cells	0.4936	0.532
DNA data completeness	0.8165	0.7866
% antibody read pairs assigned to cells	0.3837	0.4593
% reads mapped to genome	0.8991	0.8016
% reads mapped to target	0.8971	0.7985
(DNA) - # total read pairs	57.42M	109.78M
(DNA) - Read quality (Q30)	0.7956	0.919
(DNA) - % read pairs trimmed	0.9671	0.91
(DNA) - % read pairs with valid barcodes	0.9299	0.881
(DNA) - # total barcodes	1.34M	1.81M
(Protein) - # total read pairs	115.15M	244.75M
(Protein) - Read quality (Q30)	0.8478	0.9592
(Protein) - % read pairs trimmed	0.9996	0.9561
(Protein) - % read pairs after cell barcode processing	0.9615	0.9341
(Protein) - % read pairs after antibody barcode processing	0.916	0.8575
(Protein) - # total barcodes	850.44K	758.60K
(Protein) - # candidate barcodes	277647	509056
(Protein) - % read pairs after candidate barcode filtering	0.8958	0.8553
