# Supplementary material for: Single cell proteogenomic sequencing identifies a relapse‐fated AML subclone carrying FLT3‐ITD with CN‐LOH at chr13q
Source: EJHaem. 2022 Feb 24;3(2):426–33. doi: 10.1002/jha2.390 (PMC9175792; doi:10.1002/jha2.390)
Supplement: Supplementary file 13 — Table S3 [file JHA2-3-426-s007.xlsx]

## Sheet: Table S3
Table S3. Filtering procedures for 5,973 cells and 13,215 cells from diagnosis and relapse samples and remaining cells after each filtering step
	Diagnosis	Relapse
Sequenced cells	5973	13215
cells with average coverage less than 15x	551	9041
cells with average coverage more than 150x	56	13
After removing extreme coverage cells in the FLT3 amplicon, AML_v2_FLT3_28608210 (average coverage)	5366	4161
After removing cells with rare ITD (only occur in 1 cell)	5320	4151
After removing cells filtered out by Tapestri Insights 3.0.2 (default setting)	5203	4144
low coverage (<10x) or GQ < 30 at NPM1 mutation locus	1858	1414
low coverage (<10x) or GQ < 30 at FLT3-TKD mutation locus	1159	NA
low coverage (<10x) or GQ < 30 at WT1 mutation locus	657	226
After removing cells with low coverage (<10x) or GQ < 30 in NPM1/FLT3-TKD/WT1 mutation locus	2367	2611
Cells with the WT1 mutation	2026	2249
Cells with the NPM1 mutation	1751	1983
Cells with the FLT3-TKD mutation	1472	0
Cells with FLT3-ITD (21bp)	396	2307
Cells with FLT3-ITD (39bp)	145	0
Cells without any of mutations in considered loci	280	301
