# Supplementary material for: Single cell proteogenomic sequencing identifies a relapse‐fated AML subclone carrying FLT3‐ITD with CN‐LOH at chr13q
Source: EJHaem. 2022 Feb 24;3(2):426–33. doi: 10.1002/jha2.390 (PMC9175792; doi:10.1002/jha2.390)
Supplement: Supplementary file 15 — Table S5 [file JHA2-3-426-s005.xlsx]

## Sheet: Table S5
Table S5. Summary of 5 mutations considered in this study and their allele frequencies and mutated cell fraction using bulk cell sequencing and single-cell sequencing.
Gene symbol	Chr	Position	Wildtype	Variant	Function	cDNA	Protein	# Mutated Cells at diagnosis	# Wildtype cells at diagnosis	Mutated cell frequency at diagnosis	Variant allele frequency at diagnosis (single-cell)	Variant allele frequency at diagnosis (bulk)	# Mutated Cells at relapse	# Wildtype cells at relapse	Mutated cell frequency at relapse	Variant allele frequency at relapse (single-cell)	Variant allele frequency at relapse (bulk)
NPM1	chr5	170837545	C	CTGCA	coding	c.863_864insCATG	p.W288Cfs*12	1751	616	0.74	0.447	0.4142	1983	628	0.759	0.421	0.36
WT1	chr11	32417910	G	T	Nonsense-mediated decay, coding	c.1157C>A	p.S386*	2026	341	0.856	0.467	0.4335	2249	362	0.861	0.452	0.45
FLT3	chr13	28592642	C	A	coding	c.2503G>T	p.D835Y	1472	895	0.622	0.342	0.347	0	0	0	0	0
FLT3	chr13	28608251	T	TTGAGATCATATTCATATTCTC	ITD	c.1780_1800dup	p.F594_D600dup	396	1971	0.167	0.098	0.0875	2307	304	0.884	0.871	0.884
FLT3	chr13	28608262	T	TTCATATTCTCTGAAATCAACGTAGAAGTACTCATTAAAA	ITD	c.1793_1794insTTT/1758-1793	p.Y597_E598insDFNEYFYVDFREY	145	2222	0.061	0.032	0.0278	0	0	0	0	0
